# Supplementary material for: Evidence of Community-Wide Spread of Multi-Drug Resistant Escherichia coli in Young Children in Lusaka and Ndola Districts, Zambia
Source: Microorganisms. 2022 Aug 21;10(8):1684. doi: 10.3390/microorganisms10081684 (PMC9416312; doi:10.3390/microorganisms10081684)
Supplement: Supplementary file 1 [file microorganisms-10-01684-s001.zip]

Archive with 4 entries (4 files):
- File S1. Questionnaire for guardians.pdf
- Table S1. Overall AMR E. coli patterns.pdf
- Table S2. Healthy Children AMR E. coli patterns.pdf
- Table S3. Diarrhoeic Children AMR E. coli patterns.pdf
